# Supplementary material for: Radiation vs surgery for early-stage laryngeal verrucous carcinoma: A population-based propensity score matched-study
Source: PLoS One. 2022 Oct 31;17(10):e0275271. doi: 10.1371/journal.pone.0275271 (PMC9621448; doi:10.1371/journal.pone.0275271)
Supplement: S1 Data — (XLSX) [file pone.0275271.s001.xlsx]

## Sheet: マッチング後
age	Sex	race	Year.of.diagnosis	Primary.Site...labeled	Grade..thru.2017.	stage	Derived.AJCC.T..6th.ed..2004.2015.	Derived.AJCC.N..6th.ed..2004.2015.	Derived.AJCC.M..6th.ed..2004.2015.	EOD.10...extent..1988.2003.	EOD.10...nodes..1988.2003.	surgery	LN.surgery	Tx	SEER.cause.specific.death.classification	SEER.other.cause.of.death.classification	OSR	DSSR	Survival.months	Marital.status.at.diagnosis	COD.to.site.recode	PropensityScore.GLM.1	PropensityScore.GLM.2	PropensityScore.GLM.3	pairmatch
52	Male	other	2004	glottis	Well differentiated; Grade I	II	T2	N0	M0	Blank(s)	Blank(s)	no surgery	None	1	Alive or dead of other cause	Alive or dead due to cancer	0	0	165	Unknown	Alive	0.441206	0.413725	0.5023	1
62	Male	other	2003	glottis	Unknown	I	Blank(s)	Blank(s)	Blank(s)	11	0	no surgery	None	1	Alive or dead of other cause	Dead (attributable to causes other than this cancer dx)	1	0	119	married	Diseases of Heart	0.281196	0.228303	0.24556	2
61	Male	other	2011	glottis	Unknown	I	T1a	N0	M0	Blank(s)	Blank(s)	no surgery	None	1	Alive or dead of other cause	Dead (attributable to causes other than this cancer dx)	1	0	88	married	Nephritis, Nephrotic Syndrome and Nephrosis	0.171597	0.224824	0.136797	3
64	Male	other	2014	glottis	Well differentiated; Grade I	I	T1a	N0	M0	Blank(s)	Blank(s)	no surgery	None	1	Alive or dead of other cause	Alive or dead due to cancer	0	0	48	single	Alive	0.148534	0.247553	0.147023	4
53	Female	White	2008	glottis	Well differentiated; Grade I	II	T2	N0	M0	Blank(s)	Blank(s)	no surgery	None	1	Alive or dead of other cause	Alive or dead due to cancer	0	0	126	DSW	Alive	0.102446	0.117362	0.1242	5
47	Male	White	2000	glottis	Unknown	I	Blank(s)	Blank(s)	Blank(s)	11	0	no surgery	Blank(s)	1	Alive or dead of other cause	Dead (attributable to causes other than this cancer dx)	1	0	13	DSW	Accidents and Adverse Effects	0.286675	0.243686	0.365968	6
68	Male	White	2004	glottis	Unknown	I	T1NOS	N0	M0	Blank(s)	Blank(s)	no surgery	None	1	Alive or dead of other cause	Dead (attributable to causes other than this cancer dx)	1	0	73	DSW	Chronic Obstructive Pulmonary Disease and Allied Cond	0.30895	0.328336	0.402271	7
48	Male	White	2003	glottis	Unknown	I	Blank(s)	Blank(s)	Blank(s)	11	0	no surgery	None	1	Alive or dead of other cause	Alive or dead due to cancer	0	0	186	married	Alive	0.245479	0.184369	0.212494	8
59	Male	White	2003	glottis	Well differentiated; Grade I	I	Blank(s)	Blank(s)	Blank(s)	11	0	no surgery	None	1	Alive or dead of other cause	Alive or dead due to cancer	0	0	181	married	Alive	0.287879	0.219485	0.259746	9
60	Male	White	2003	glottis	Well differentiated; Grade I	II	Blank(s)	Blank(s)	Blank(s)	30	9	no surgery	None	1	Alive or dead of other cause	Alive or dead due to cancer	0	0	189	married	Alive	0.522668	0.376331	0.471315	10
48	Male	White	2005	glottis	Unknown	I	T1a	N0	M0	Blank(s)	Blank(s)	no surgery	None	1	Alive or dead of other cause	Alive or dead due to cancer	0	0	159	married	Alive	0.21808	0.184369	0.184836	11
54	Male	White	2010	glottis	Well differentiated; Grade I	II	T2	N0	M0	Blank(s)	Blank(s)	no surgery	None	1	Alive or dead of other cause	Alive or dead due to cancer	0	0	96	married	Alive	0.36198	0.348815	0.295879	12
70	Male	White	2002	glottis	Unknown	I	Blank(s)	Blank(s)	Blank(s)	11	0	no surgery	Blank(s)	1	Alive or dead of other cause	Dead (attributable to causes other than this cancer dx)	1	0	182	married	Chronic Obstructive Pulmonary Disease and Allied Cond	0.35171	0.259165	0.332336	13
84	Male	White	2001	glottis	Unknown	I	Blank(s)	Blank(s)	Blank(s)	11	0	no surgery	Blank(s)	1	Alive or dead of other cause	Dead (attributable to causes other than this cancer dx)	1	0	68	married	Diseases of Heart	0.435823	0.315958	0.431349	14
57	Male	White	2003	glottis	Well differentiated; Grade I	I	Blank(s)	Blank(s)	Blank(s)	11	0	no surgery	None	1	Alive or dead of other cause	Dead (attributable to causes other than this cancer dx)	1	0	170	married	Diseases of Heart	0.279853	0.21276	0.250669	15
54	Male	White	2001	glottis	Unknown	I	Blank(s)	Blank(s)	Blank(s)	12	0	no surgery	Blank(s)	1	Alive or dead of other cause	Dead (attributable to causes other than this cancer dx)	1	0	130	married	Chronic Obstructive Pulmonary Disease and Allied Cond	0.299349	0.202956	0.270375	16
73	Male	White	2000	glottis	Unknown	I	Blank(s)	Blank(s)	Blank(s)	12	0	no surgery	Blank(s)	1	Alive or dead of other cause	Dead (attributable to causes other than this cancer dx)	1	0	17	married	Diabetes Mellitus	0.401724	0.270761	0.388876	17
62	Male	White	2007	glottis	Well differentiated; Grade I	I	T1a	N0	M0	Blank(s)	Blank(s)	no surgery	None	1	Alive or dead of other cause	Dead (attributable to causes other than this cancer dx)	1	0	97	married	Accidents and Adverse Effects	0.239665	0.229857	0.210225	18
75	Male	White	2008	supura	Unknown	II	T2	N0	M0	Blank(s)	Blank(s)	no surgery	None	1	Alive or dead of other cause	Dead (attributable to causes other than this cancer dx)	1	0	12	married	Diseases of Heart	0.293209	0.282707	0.252147	19
62	Male	White	2000	glottis	Unknown	I	Blank(s)	Blank(s)	Blank(s)	11	9	no surgery	Blank(s)	1	Dead (attributable to this cancer dx)	Alive or dead due to cancer	1	1	108	married	Lung and Bronchus	0.350816	0.229857	0.328559	20
73	Male	White	2009	glottis	Moderately differentiated; Grade II	I	T1a	N0	M0	Blank(s)	Blank(s)	no surgery	None	1	Dead (attributable to this cancer dx)	Alive or dead due to cancer	1	1	66	married	Larynx	0.251361	0.270761	0.225332	21
79	Male	White	2004	glottis	Unknown	I	T1b	N0	M0	Blank(s)	Blank(s)	no surgery	None	1	Dead (attributable to this cancer dx)	Alive or dead due to cancer	1	1	17	married	Larynx	0.357124	0.294909	0.341485	22
65	Male	White	2006	glottis	Well differentiated; Grade I	I	T1a	N0	M0	Blank(s)	Blank(s)	no surgery	None	1	Dead (attributable to this cancer dx)	Alive or dead due to cancer	1	1	14	married	Larynx	0.265363	0.240568	0.237769	23
71	Male	White	2010	glottis	Unknown	I	T1NOS	N0	M0	Blank(s)	Blank(s)	no surgery	None	1	Dead (attributable to this cancer dx)	Alive or dead due to cancer	1	1	100	married	Esophagus	0.23008	0.262994	0.202685	24
81	Male	White	2005	glottis	Well differentiated; Grade I	II	T2	N0	M0	Blank(s)	Blank(s)	no surgery	None	1	Dead (attributable to this cancer dx)	Alive or dead due to cancer	1	1	11	married	Larynx	0.586934	0.477941	0.55296	25
70	Male	White	2012	glottis	Well differentiated; Grade I	I	T1a	N0	M0	Blank(s)	Blank(s)	no surgery	None	1	Alive or dead of other cause	Dead (attributable to causes other than this cancer dx)	1	0	73	single	Other Cause of Death	0.200749	0.272138	0.215156	26
65	Male	White	2012	glottis	Unknown	II	T2	N0	M0	Blank(s)	Blank(s)	no surgery	None	1	Alive or dead of other cause	Dead (attributable to causes other than this cancer dx)	1	0	8	single	Liver	0.376687	0.415959	0.376372	27
54	Male	White	2007	glottis	Unknown	II	T2	N0	M0	Blank(s)	Blank(s)	no surgery	None	1	Alive or dead of other cause	Dead (attributable to causes other than this cancer dx)	1	0	28	single	Chronic Obstructive Pulmonary Disease and Allied Cond	0.416841	0.364071	0.417572	28
55	Male	White	2012	glottis	Well differentiated; Grade I	II	T2	N0	M0	Blank(s)	Blank(s)	no surgery	None	1	Dead (attributable to this cancer dx)	Alive or dead due to cancer	1	1	18	single	Lung and Bronchus	0.331578	0.368679	0.322181	29
44	Male	White	2000	glottis	Unknown	I	Blank(s)	Blank(s)	Blank(s)	10	0	no surgery	Blank(s)	1	Alive or dead of other cause	Alive or dead due to cancer	0	0	221	Unknown	Alive	0.274718	0.224044	0.355335	30
44	Male	White	2015	glottis	Unknown	I	T1NOS	N0	M0	Blank(s)	Blank(s)	no surgery	None	1	Alive or dead of other cause	Alive or dead due to cancer	0	0	43	Unknown	Alive	0.1066	0.224044	0.130066	31
61	Male	White	2009	glottis	Well differentiated; Grade I	I	T1NOS	N0	M0	Blank(s)	Blank(s)	no surgery	None	1	Alive or dead of other cause	Alive or dead due to cancer	0	0	109	Unknown	Alive	0.209445	0.288065	0.274373	32
71	Male	White	2009	glottis	Well differentiated; Grade I	I	T1a	N0	M0	Blank(s)	Blank(s)	no surgery	None	1	Alive or dead of other cause	Dead (attributable to causes other than this cancer dx)	1	0	67	DSW	Pneumonia and Influenza	0.244004	0.341601	0.318804	33
72	Male	White	2004	glottis	Unknown	II	T2	N0	M0	Blank(s)	Blank(s)	41	None	0	Alive or dead of other cause	Alive or dead due to cancer	0	0	170	married	Alive	0.562332	0.433657	0.521163	1
68	Male	White	2011	glottis	Unknown	II	T2	N0	M0	Blank(s)	Blank(s)	27	None	0	Alive or dead of other cause	Dead (attributable to causes other than this cancer dx)	1	0	20	Unknown	Diseases of Heart	0.40917	0.494455	0.482305	1
31	Male	other	2001	glottis	Well differentiated; Grade I	I	Blank(s)	Blank(s)	Blank(s)	10	0	20	Blank(s)	0	Alive or dead of other cause	Dead (attributable to causes other than this cancer dx)	1	0	182	Unknown	Accidents and Adverse Effects	0.198368	0.18107	0.242346	2
74	Male	White	2014	glottis	Unknown	I	T1a	N0	M0	Blank(s)	Blank(s)	24	None	0	Alive or dead of other cause	Dead (attributable to causes other than this cancer dx)	1	0	20	Unknown	Prostate	0.188977	0.343723	0.250299	2
60	Male	White	2012	glottis	Well differentiated; Grade I	I	T1a	N0	M0	Blank(s)	Blank(s)	30	None	0	Alive or dead of other cause	Alive or dead due to cancer	0	0	82	married	Alive	0.170931	0.222905	0.141095	3
75	Male	White	2006	supura	Moderately differentiated; Grade II	I	T1	N0	M0	Blank(s)	Blank(s)	33	4 or more regional lymph nodes removed	0	Alive or dead of other cause	Dead (attributable to causes other than this cancer dx)	1	0	45	married	Stomach and Duodenal Ulcers	0.154135	0.157793	0.139221	3
51	Male	White	2009	glottis	Unknown	I	T1NOS	N0	M0	Blank(s)	Blank(s)	30	None	0	Alive or dead of other cause	Alive or dead due to cancer	0	0	118	married	Alive	0.178624	0.193493	0.146765	4
70	Male	White	2014	glottis	Well differentiated; Grade I	I	T1a	N0	M0	Blank(s)	Blank(s)	27	None	0	Dead (attributable to this cancer dx)	Alive or dead due to cancer	1	1	51	married	Lung and Bronchus	0.17717	0.259165	0.149135	4
62	Male	White	2015	glottis	Well differentiated; Grade I	I	T1a	N0	M0	Blank(s)	Blank(s)	27	None	0	Alive or dead of other cause	Alive or dead due to cancer	0	0	41	married	Alive	0.14547	0.229857	0.11718	5
35	Male	White	2000	supura	Well differentiated; Grade I	I	Blank(s)	Blank(s)	Blank(s)	10	0	27	Blank(s)	0	Alive or dead of other cause	Alive or dead due to cancer	0	0	221	single	Alive	0.116072	0.0830019	0.121133	5
67	Male	White	2010	glottis	Unknown	II	T2	N0	M0	Blank(s)	Blank(s)	20	None	0	Alive or dead of other cause	Alive or dead due to cancer	0	0	102	married	Alive	0.423082	0.40946	0.364341	6
57	Male	White	2007	glottis	Unknown	II	T2	N0	M0	Blank(s)	Blank(s)	30	None	0	Alive or dead of other cause	Alive or dead due to cancer	0	0	132	married	Alive	0.431305	0.362461	0.369486	6
60	Male	White	2012	glottis	Well differentiated; Grade I	II	T2	N0	M0	Blank(s)	Blank(s)	20	None	0	Alive or dead of other cause	Dead (attributable to causes other than this cancer dx)	1	0	74	DSW	Diseases of Heart	0.353807	0.467333	0.407492	7
76	Male	White	2000	glottis	Well differentiated; Grade I	I	Blank(s)	Blank(s)	Blank(s)	10	0	27	Blank(s)	0	Alive or dead of other cause	Dead (attributable to causes other than this cancer dx)	1	0	15	married	Chronic Obstructive Pulmonary Disease and Allied Cond	0.416037	0.282679	0.40603	7
44	Male	other	2000	glottis	Well differentiated; Grade I	I	Blank(s)	Blank(s)	Blank(s)	11	0	27	Blank(s)	0	Dead (missing/unknown COD)	Dead (missing/unknown COD)	1	NA	162	married	State DC not available or state DC available but no COD	0.256761	0.171473	0.21563	8
81	Male	White	2012	glottis	Unknown	I	T1NOS	N0	M0	Blank(s)	Blank(s)	27	None	0	Alive or dead of other cause	Alive or dead due to cancer	0	0	72	married	Alive	0.237859	0.303231	0.213364	8
74	Male	White	2007	glottis	Unknown	I	T1a	N0	M0	Blank(s)	Blank(s)	27	None	0	Alive or dead of other cause	Alive or dead due to cancer	0	0	139	married	Alive	0.285446	0.274699	0.261725	9
66	Male	White	2005	glottis	Well differentiated; Grade I	I	T1b	N0	M0	Blank(s)	Blank(s)	15	None	0	Dead (attributable to this cancer dx)	Alive or dead due to cancer	1	1	53	married	Larynx	0.284647	0.244214	0.25844	9
40	Male	other	2003	glottis	Unknown	II	Blank(s)	Blank(s)	Blank(s)	35	0	27	None	0	Alive or dead of other cause	Alive or dead due to cancer	0	0	154	DSW	Alive	0.402233	0.368964	0.446236	10
79	Male	White	2009	glottis	Unknown	II	T2	N0	M0	Blank(s)	Blank(s)	31	None	0	Alive or dead of other cause	Alive or dead due to cancer	0	0	118	married	Alive	0.500946	0.468045	0.454367	10
55	Male	White	2007	glottis	Unknown	I	T1a	N0	M0	Blank(s)	Blank(s)	27	None	0	Alive or dead of other cause	Alive or dead due to cancer	0	0	142	married	Alive	0.215394	0.206186	0.183813	11
58	Male	White	2011	glottis	Unknown	I	T1b	N0	M0	Blank(s)	Blank(s)	30	None	0	Dead (attributable to this cancer dx)	Alive or dead due to cancer	1	1	27	single	Nasopharynx	0.176315	0.227584	0.183368	11
69	Male	White	2004	glottis	Unknown	I	T1b	N0	M0	Blank(s)	Blank(s)	41	None	0	Alive or dead of other cause	Dead (attributable to causes other than this cancer dx)	1	0	48	married	Chronic Obstructive Pulmonary Disease and Allied Cond	0.31318	0.255372	0.289981	12
56	Male	White	2014	glottis	Unknown	II	T2	N0	M0	Blank(s)	Blank(s)	30	None	0	Alive or dead of other cause	Alive or dead due to cancer	0	0	58	single	Alive	0.302519	0.373311	0.290316	12
66	Male	White	2001	glottis	Unknown	I	Blank(s)	Blank(s)	Blank(s)	10	0	27	Blank(s)	0	Alive or dead of other cause	Alive or dead due to cancer	0	0	215	married	Alive	0.351263	0.244214	0.330445	13
85	Male	White	2006	glottis	Well differentiated; Grade I	I	T1a	N0	M0	Blank(s)	Blank(s)	27	None	0	Alive or dead of other cause	Dead (attributable to causes other than this cancer dx)	1	0	27	married	Chronic Obstructive Pulmonary Disease and Allied Cond	0.349001	0.320264	0.334618	13
48	Male	other	2000	glottis	Moderately differentiated; Grade II	II	Blank(s)	Blank(s)	Blank(s)	30	9	20	Blank(s)	0	Alive or dead of other cause	Alive or dead due to cancer	0	0	226	married	Alive	0.498199	0.320352	0.428675	14
86	Male	White	2002	glottis	Unknown	I	Blank(s)	Blank(s)	Blank(s)	11	0	25	Blank(s)	0	Alive or dead of other cause	Dead (attributable to causes other than this cancer dx)	1	0	95	married	Cerebrovascular Diseases	0.42662	0.324601	0.421756	14
81	Male	White	2000	supura	Unknown	I	Blank(s)	Blank(s)	Blank(s)	10	0	28	Blank(s)	0	Alive or dead of other cause	Dead (attributable to causes other than this cancer dx)	1	0	124	married	Septicemia	0.245636	0.174273	0.239282	15
50	Male	White	2005	glottis	Well differentiated; Grade I	I	T1a	N0	M0	Blank(s)	Blank(s)	24	None	0	Alive or dead of other cause	Alive or dead due to cancer	0	0	157	single	Alive	0.224888	0.200879	0.23815	15
50	Male	White	2000	glottis	Well differentiated; Grade I	I	Blank(s)	Blank(s)	Blank(s)	11	0	30	Blank(s)	0	Alive or dead of other cause	Dead (attributable to causes other than this cancer dx)	1	0	149	married	Chronic Obstructive Pulmonary Disease and Allied Cond	0.298938	0.190414	0.268694	16
67	Male	White	2008	glottis	Unknown	I	T1b	N0	M0	Blank(s)	Blank(s)	30	None	0	Alive or dead of other cause	Alive or dead due to cancer	0	0	130	single	Alive	0.243642	0.260504	0.265448	16
45	Male	White	2009	glottis	Unknown	II	T2	N0	M0	Blank(s)	Blank(s)	30	None	0	Alive or dead of other cause	Alive or dead due to cancer	0	0	118	DSW	Alive	0.339067	0.394459	0.38424	17
78	Male	White	2001	glottis	Well differentiated; Grade I	I	Blank(s)	Blank(s)	Blank(s)	12	0	27	Blank(s)	0	Dead (attributable to this cancer dx)	Alive or dead due to cancer	1	1	45	married	Miscellaneous Malignant Cancer	0.406951	0.290798	0.396607	17
58	Male	White	2006	glottis	Unknown	I	T1NOS	N0	M0	Blank(s)	Blank(s)	24	None	0	Alive or dead of other cause	Dead (attributable to causes other than this cancer dx)	1	0	152	married	Rectum and Rectosigmoid Junction	0.239308	0.216104	0.208811	18
64	Male	White	2014	glottis	Unknown	I	T1a	N0	M0	Blank(s)	Blank(s)	25	None	0	Alive or dead of other cause	Alive or dead due to cancer	0	0	55	Unknown	Alive	0.160557	0.30043	0.2082	18
82	Male	White	2011	glottis	Unknown	I	T1a	N0	M0	Blank(s)	Blank(s)	28	None	0	Alive or dead of other cause	Alive or dead due to cancer	0	0	75	married	Alive	0.25584	0.307441	0.232561	19
46	Male	White	2004	glottis	Unknown	I	T1a	N0	M0	Blank(s)	Blank(s)	27	None	0	Alive or dead of other cause	Alive or dead due to cancer	0	0	169	single	Alive	0.224547	0.188436	0.236605	19
70	Male	other	2011	glottis	Unknown	II	T2	N0	M0	Blank(s)	Blank(s)	30	None	0	Dead (attributable to this cancer dx)	Alive or dead due to cancer	1	1	61	married	Miscellaneous Malignant Cancer	0.396524	0.421785	0.327679	20
76	Male	White	2004	glottis	Unknown	I	T1b	N0	M0	Blank(s)	Blank(s)	27	None	0	Alive or dead of other cause	Dead (attributable to causes other than this cancer dx)	1	0	17	married	Pancreas	0.343644	0.282679	0.325563	20
66	Male	White	2013	glottis	Well differentiated; Grade I	I	T1a	N0	M0	Blank(s)	Blank(s)	24	None	0	Alive or dead of other cause	Dead (attributable to causes other than this cancer dx)	1	0	23	DSW	Other Cause of Death	0.176885	0.319642	0.226779	21
42	Male	White	2007	glottis	Unknown	I	T1a	N0	M0	Blank(s)	Blank(s)	27	None	0	Alive or dead of other cause	Alive or dead due to cancer	0	0	142	Unknown	Alive	0.175179	0.217217	0.222304	21
69	Male	White	2001	glottis	Unknown	I	Blank(s)	Blank(s)	Blank(s)	10	0	30	Blank(s)	0	Alive or dead of other cause	Dead (attributable to causes other than this cancer dx)	1	0	111	married	Diseases of Heart	0.364875	0.255372	0.346483	22
75	Male	White	2009	glottis	Well differentiated; Grade I	I	T1a	N0	M0	Blank(s)	Blank(s)	24	None	0	Alive or dead of other cause	Alive or dead due to cancer	0	0	118	DSW	Alive	0.258864	0.359677	0.339896	22
45	Male	White	2001	glottis	Well differentiated; Grade I	I	Blank(s)	Blank(s)	Blank(s)	11	9	10	Blank(s)	0	Alive or dead of other cause	Alive or dead due to cancer	0	0	205	married	Alive	0.263456	0.175582	0.23012	23
37	Male	White	2002	glottis	Well differentiated; Grade I	I	Blank(s)	Blank(s)	Blank(s)	11	0	27	Blank(s)	0	Alive or dead of other cause	Alive or dead due to cancer	0	0	194	single	Alive	0.220453	0.16262	0.229288	23
37	Male	White	2001	glottis	Well differentiated; Grade I	I	Blank(s)	Blank(s)	Blank(s)	11	9	20	Blank(s)	0	Alive or dead of other cause	Alive or dead due to cancer	0	0	208	married	Alive	0.233972	0.153765	0.198028	24
50	Male	White	2008	glottis	Well differentiated; Grade I	I	T1a	N0	M0	Blank(s)	Blank(s)	27	None	0	Alive or dead of other cause	Alive or dead due to cancer	0	0	130	single	Alive	0.187181	0.200879	0.194069	24
89	Male	other	2013	glottis	Unknown	II	T2	N0	M0	Blank(s)	Blank(s)	32	None	0	Alive or dead of other cause	Dead (attributable to causes other than this cancer dx)	1	0	3	Unknown	Other Cause of Death	0.450442	0.595289	0.527449	25
80	Male	White	2006	glottis	Well differentiated; Grade I	II	T2	N0	M0	Blank(s)	Blank(s)	25	None	0	Alive or dead of other cause	Dead (attributable to causes other than this cancer dx)	1	0	52	married	Alzheimers (ICD-9 and 10 only)	0.563297	0.472991	0.525422	25
51	Male	White	2014	glottis	Unknown	II	T2	N0	M0	Blank(s)	Blank(s)	25	None	0	Alive or dead of other cause	Alive or dead due to cancer	0	0	52	married	Alive	0.282105	0.335413	0.216436	26
50	Male	White	2008	glottis	Well differentiated; Grade I	I	T1a	N0	M0	Blank(s)	Blank(s)	27	None	0	Alive or dead of other cause	Dead (attributable to causes other than this cancer dx)	1	0	24	single	Homicide and Legal Intervention	0.187181	0.200879	0.194069	26
60	Male	White	2001	glottis	Unknown	I	Blank(s)	Blank(s)	Blank(s)	11	0	41	Blank(s)	0	Dead (attributable to this cancer dx)	Alive or dead due to cancer	1	1	169	single	In situ, benign or unknown behavior neoplasm	0.324768	0.234638	0.359823	27
74	Male	White	2007	glottis	Unknown	I	T1a	N0	M0	Blank(s)	Blank(s)	30	None	0	Dead (missing/unknown COD)	Dead (missing/unknown COD)	1	NA	70	DSW	State DC not available or state DC available but no COD	0.285446	0.355118	0.374332	27
53	Male	other	2007	glottis	Unknown	II	T2	N0	M0	Blank(s)	Blank(s)	25	None	0	Alive or dead of other cause	Alive or dead due to cancer	0	0	140	Unknown	Alive	0.389943	0.418548	0.44328	28
77	Male	White	2000	glottis	Well differentiated; Grade I	I	Blank(s)	Blank(s)	Blank(s)	11	9	27	Blank(s)	0	Alive or dead of other cause	Dead (attributable to causes other than this cancer dx)	1	0	90	married	Rectum and Rectosigmoid Junction	0.420842	0.286721	0.411802	28
90	Male	White	2008	glottis	Unknown	I	T1NOS	N0	M0	Blank(s)	Blank(s)	25	None	0	Alive or dead of other cause	Dead (attributable to causes other than this cancer dx)	1	0	12	married	Myeloma	0.336542	0.342245	0.322581	29
61	Male	White	2000	glottis	Unknown	I	Blank(s)	Blank(s)	Blank(s)	11	0	28	Blank(s)	0	Dead (attributable to this cancer dx)	Alive or dead due to cancer	1	1	33	married	Lung and Bronchus	0.346333	0.226362	0.323313	29
58	Male	White	2001	glottis	Unknown	I	Blank(s)	Blank(s)	Blank(s)	11	9	28	Blank(s)	0	Alive or dead of other cause	Dead (attributable to causes other than this cancer dx)	1	0	122	single	Prostate	0.31617	0.227584	0.348897	30
52	Male	White	2000	glottis	Well differentiated; Grade I	I	Blank(s)	Blank(s)	Blank(s)	11	0	40	Blank(s)	0	Dead (attributable to this cancer dx)	Alive or dead due to cancer	1	1	46	single	Larynx	0.307278	0.207328	0.336219	30
62	Male	White	2015	glottis	Unknown	I	T1NOS	N0	M0	Blank(s)	Blank(s)	25	None	0	Alive or dead of other cause	Alive or dead due to cancer	0	0	45	married	Alive	0.14547	0.229857	0.11718	31
28	Male	White	2006	glottis	Unknown	I	T1a	N0	M0	Blank(s)	Blank(s)	13	None	0	Alive or dead of other cause	Alive or dead due to cancer	0	0	148	single	Alive	0.148206	0.139732	0.144901	31
79	Male	White	2007	glottis	Well differentiated; Grade I	I	T1a	N0	M0	Blank(s)	Blank(s)	30	None	0	Alive or dead of other cause	Alive or dead due to cancer	0	0	135	married	Alive	0.305998	0.294909	0.285442	32
66	Male	White	2007	glottis	Unknown	I	T1a	N0	M0	Blank(s)	Blank(s)	27	None	0	Alive or dead of other cause	Alive or dead due to cancer	0	0	137	single	Alive	0.25435	0.256698	0.277932	32
45	Male	White	2002	glottis	Unknown	I	Blank(s)	Blank(s)	Blank(s)	11	0	27	Blank(s)	0	Alive or dead of other cause	Alive or dead due to cancer	0	0	196	DSW	Alive	0.248788	0.236444	0.316204	33
55	Male	White	2005	glottis	Unknown	I	T1b	N0	M0	Blank(s)	Blank(s)	27	None	0	Alive or dead of other cause	Alive or dead due to cancer	0	0	21	Unknown	Alive	0.24256	0.264268	0.316934	33
