# Supplementary material for: Radiation vs surgery for early-stage laryngeal verrucous carcinoma: A population-based propensity score matched-study
Source: PLoS One. 2022 Oct 31;17(10):e0275271. doi: 10.1371/journal.pone.0275271 (PMC9621448; doi:10.1371/journal.pone.0275271)
Supplement: S2 Data — (XLSX) [file pone.0275271.s002.xlsx]

## Sheet: patient data (before matching)
age	Sex	race	Year of diagnosis	Primary Site - labeled	Grade (thru 2017)	stage	Derived AJCC T, 6th ed (2004-2015)	Derived AJCC N, 6th ed (2004-2015)	Derived AJCC M, 6th ed (2004-2015)	EOD 10 - extent (1988-2003)	EOD 10 - nodes (1988-2003)	surgery	LN surgery	Tx	SEER cause-specific death classification	SEER other cause of death classification	OSR	DSSR	Survival months	OSJMP	DSS JMP	Marital status at diagnosis	COD to site recode
44	Male	other	2000	glottis	Well differentiated; Grade I	I	Blank(s)	Blank(s)	Blank(s)	11	0	27	Blank(s)	0	Dead (missing/unknown COD)	Dead (missing/unknown COD)	1		162	0		married	State DC not available or state DC available but no COD
49	Female	White	2005	glottis	Moderately differentiated; Grade II	I	T1NOS	N0	M0	Blank(s)	Blank(s)	27	None	0	Dead (missing/unknown COD)	Dead (missing/unknown COD)	1		34	0		married	State DC not available or state DC available but no COD
74	Male	White	2007	glottis	Unknown	I	T1a	N0	M0	Blank(s)	Blank(s)	30	None	0	Dead (missing/unknown COD)	Dead (missing/unknown COD)	1		70	0		DSW	State DC not available or state DC available but no COD
62	Male	other	2010	glottis	Well differentiated; Grade I	I	T1a	N0	M0	Blank(s)	Blank(s)	27	None	0	Alive or dead of other cause	Alive or dead due to cancer	0	0	100	1	1	married	Alive
52	Male	other	2004	glottis	Well differentiated; Grade I	II	T2	N0	M0	Blank(s)	Blank(s)	no surgery	None	1	Alive or dead of other cause	Alive or dead due to cancer	0	0	165	1	1	Unknown	Alive
53	Male	other	2007	glottis	Unknown	II	T2	N0	M0	Blank(s)	Blank(s)	25	None	0	Alive or dead of other cause	Alive or dead due to cancer	0	0	140	1	1	Unknown	Alive
48	Male	other	2000	glottis	Moderately differentiated; Grade II	II	Blank(s)	Blank(s)	Blank(s)	30	9	20	Blank(s)	0	Alive or dead of other cause	Alive or dead due to cancer	0	0	226	1	1	married	Alive
40	Male	other	2003	glottis	Unknown	II	Blank(s)	Blank(s)	Blank(s)	35	0	27	None	0	Alive or dead of other cause	Alive or dead due to cancer	0	0	154	1	1	DSW	Alive
64	Male	other	2014	glottis	Well differentiated; Grade I	I	T1a	N0	M0	Blank(s)	Blank(s)	no surgery	None	1	Alive or dead of other cause	Alive or dead due to cancer	0	0	48	1	1	single	Alive
68	Female	other	2010	glottis	Unknown	I	T1NOS	N0	M0	Blank(s)	Blank(s)	25	None	0	Alive or dead of other cause	Alive or dead due to cancer	0	0	101	1	1	single	Alive
63	Female	other	2004	glottis	Well differentiated; Grade I	I	T1a	N0	M0	Blank(s)	Blank(s)	27	None	0	Alive or dead of other cause	Alive or dead due to cancer	0	0	168	1	1	single	Alive
48	Female	other	2012	supura	Unknown	I	T1	N0	M0	Blank(s)	Blank(s)	25	None	0	Alive or dead of other cause	Alive or dead due to cancer	0	0	82	1	1	single	Alive
45	Male	White	2002	glottis	Unknown	I	Blank(s)	Blank(s)	Blank(s)	11	0	27	Blank(s)	0	Alive or dead of other cause	Alive or dead due to cancer	0	0	196	1	1	DSW	Alive
45	Male	White	2012	glottis	Well differentiated; Grade I	I	T1NOS	N0	M0	Blank(s)	Blank(s)	25	None	0	Alive or dead of other cause	Alive or dead due to cancer	0	0	74	1	1	DSW	Alive
51	Male	White	2012	glottis	Unknown	I	T1a	N0	M0	Blank(s)	Blank(s)	25	None	0	Alive or dead of other cause	Alive or dead due to cancer	0	0	80	1	1	DSW	Alive
53	Female	White	2008	glottis	Well differentiated; Grade I	II	T2	N0	M0	Blank(s)	Blank(s)	no surgery	None	1	Alive or dead of other cause	Alive or dead due to cancer	0	0	126	1	1	DSW	Alive
51	Male	White	2006	glottis	Unknown	II	T2	N0	M0	Blank(s)	Blank(s)	no surgery	None	1	Alive or dead of other cause	Alive or dead due to cancer	0	0	153	1	1	DSW	Alive
45	Male	White	2009	glottis	Unknown	II	T2	N0	M0	Blank(s)	Blank(s)	30	None	0	Alive or dead of other cause	Alive or dead due to cancer	0	0	118	1	1	DSW	Alive
66	Male	White	2001	glottis	Unknown	I	Blank(s)	Blank(s)	Blank(s)	10	0	27	Blank(s)	0	Alive or dead of other cause	Alive or dead due to cancer	0	0	215	1	1	married	Alive
48	Male	White	2003	glottis	Unknown	I	Blank(s)	Blank(s)	Blank(s)	11	0	no surgery	None	1	Alive or dead of other cause	Alive or dead due to cancer	0	0	186	1	1	married	Alive
59	Male	White	2003	glottis	Well differentiated; Grade I	I	Blank(s)	Blank(s)	Blank(s)	11	0	no surgery	None	1	Alive or dead of other cause	Alive or dead due to cancer	0	0	181	1	1	married	Alive
71	Female	White	2003	glottis	Unknown	I	Blank(s)	Blank(s)	Blank(s)	11	0	20	None	0	Alive or dead of other cause	Alive or dead due to cancer	0	0	182	1	1	married	Alive
45	Male	White	2001	glottis	Well differentiated; Grade I	I	Blank(s)	Blank(s)	Blank(s)	11	9	10	Blank(s)	0	Alive or dead of other cause	Alive or dead due to cancer	0	0	205	1	1	married	Alive
37	Male	White	2001	glottis	Well differentiated; Grade I	I	Blank(s)	Blank(s)	Blank(s)	11	9	20	Blank(s)	0	Alive or dead of other cause	Alive or dead due to cancer	0	0	208	1	1	married	Alive
60	Male	White	2003	glottis	Well differentiated; Grade I	II	Blank(s)	Blank(s)	Blank(s)	30	9	no surgery	None	1	Alive or dead of other cause	Alive or dead due to cancer	0	0	189	1	1	married	Alive
48	Male	White	2005	glottis	Unknown	I	T1a	N0	M0	Blank(s)	Blank(s)	no surgery	None	1	Alive or dead of other cause	Alive or dead due to cancer	0	0	159	1	1	married	Alive
63	Male	White	2012	glottis	Well differentiated; Grade I	I	T1NOS	N0	M0	Blank(s)	Blank(s)	25	None	0	Alive or dead of other cause	Alive or dead due to cancer	0	0	75	1	1	married	Alive
45	Male	White	2013	glottis	Unknown	I	T1a	N0	M0	Blank(s)	Blank(s)	25	None	0	Alive or dead of other cause	Alive or dead due to cancer	0	0	60	1	1	married	Alive
53	Male	White	2008	glottis	Unknown	I	T1a	N0	M0	Blank(s)	Blank(s)	25	None	0	Alive or dead of other cause	Alive or dead due to cancer	0	0	125	1	1	married	Alive
62	Male	White	2015	glottis	Unknown	I	T1NOS	N0	M0	Blank(s)	Blank(s)	25	None	0	Alive or dead of other cause	Alive or dead due to cancer	0	0	45	1	1	married	Alive
44	Male	White	2012	glottis	Unknown	I	T1a	N0	M0	Blank(s)	Blank(s)	27	None	0	Alive or dead of other cause	Alive or dead due to cancer	0	0	80	1	1	married	Alive
55	Male	White	2007	glottis	Unknown	I	T1a	N0	M0	Blank(s)	Blank(s)	27	None	0	Alive or dead of other cause	Alive or dead due to cancer	0	0	142	1	1	married	Alive
81	Male	White	2012	glottis	Unknown	I	T1NOS	N0	M0	Blank(s)	Blank(s)	27	None	0	Alive or dead of other cause	Alive or dead due to cancer	0	0	72	1	1	married	Alive
48	Male	White	2013	glottis	Unknown	I	T1a	N0	M0	Blank(s)	Blank(s)	27	None	0	Alive or dead of other cause	Alive or dead due to cancer	0	0	65	1	1	married	Alive
71	Male	White	2013	glottis	Well differentiated; Grade I	I	T1a	N0	M0	Blank(s)	Blank(s)	27	None	0	Alive or dead of other cause	Alive or dead due to cancer	0	0	61	1	1	married	Alive
62	Male	White	2015	glottis	Well differentiated; Grade I	I	T1a	N0	M0	Blank(s)	Blank(s)	27	None	0	Alive or dead of other cause	Alive or dead due to cancer	0	0	41	1	1	married	Alive
74	Male	White	2007	glottis	Unknown	I	T1a	N0	M0	Blank(s)	Blank(s)	27	None	0	Alive or dead of other cause	Alive or dead due to cancer	0	0	139	1	1	married	Alive
57	Male	White	2007	glottis	Well differentiated; Grade I	I	T1a	N0	M0	Blank(s)	Blank(s)	27	None	0	Alive or dead of other cause	Alive or dead due to cancer	0	0	139	1	1	married	Alive
54	Male	White	2008	glottis	Unknown	I	T1NOS	N0	M0	Blank(s)	Blank(s)	27	None	0	Alive or dead of other cause	Alive or dead due to cancer	0	0	124	1	1	married	Alive
66	Female	White	2005	glottis	Well differentiated; Grade I	I	T1a	N0	M0	Blank(s)	Blank(s)	28	None	0	Alive or dead of other cause	Alive or dead due to cancer	0	0	167	1	1	married	Alive
82	Male	White	2011	glottis	Unknown	I	T1a	N0	M0	Blank(s)	Blank(s)	28	None	0	Alive or dead of other cause	Alive or dead due to cancer	0	0	75	1	1	married	Alive
60	Male	White	2012	glottis	Well differentiated; Grade I	I	T1a	N0	M0	Blank(s)	Blank(s)	30	None	0	Alive or dead of other cause	Alive or dead due to cancer	0	0	82	1	1	married	Alive
51	Male	White	2009	glottis	Unknown	I	T1NOS	N0	M0	Blank(s)	Blank(s)	30	None	0	Alive or dead of other cause	Alive or dead due to cancer	0	0	118	1	1	married	Alive
41	Male	White	2010	glottis	Well differentiated; Grade I	I	T1a	N0	M0	Blank(s)	Blank(s)	30	None	0	Alive or dead of other cause	Alive or dead due to cancer	0	0	102	1	1	married	Alive
79	Male	White	2007	glottis	Well differentiated; Grade I	I	T1a	N0	M0	Blank(s)	Blank(s)	30	None	0	Alive or dead of other cause	Alive or dead due to cancer	0	0	135	1	1	married	Alive
51	Male	White	2006	glottis	Unknown	I	T1b	N0	M0	Blank(s)	Blank(s)	31	None	0	Alive or dead of other cause	Alive or dead due to cancer	0	0	146	1	1	married	Alive
76	Male	White	2014	glottis	Well differentiated; Grade I	I	T1NOS	N0	M0	Blank(s)	Blank(s)	27	None	0	Alive or dead of other cause	Alive or dead due to cancer	0	0	52	1	1	married	Alive
54	Male	White	2010	glottis	Well differentiated; Grade I	II	T2	N0	M0	Blank(s)	Blank(s)	no surgery	None	1	Alive or dead of other cause	Alive or dead due to cancer	0	0	96	1	1	married	Alive
67	Male	White	2010	glottis	Unknown	II	T2	N0	M0	Blank(s)	Blank(s)	20	None	0	Alive or dead of other cause	Alive or dead due to cancer	0	0	102	1	1	married	Alive
67	Male	White	2014	glottis	Unknown	II	T2	N0	M0	Blank(s)	Blank(s)	24	None	0	Alive or dead of other cause	Alive or dead due to cancer	0	0	52	1	1	married	Alive
51	Male	White	2014	glottis	Unknown	II	T2	N0	M0	Blank(s)	Blank(s)	25	None	0	Alive or dead of other cause	Alive or dead due to cancer	0	0	52	1	1	married	Alive
44	Male	White	2014	glottis	Well differentiated; Grade I	II	T2	N0	M0	Blank(s)	Blank(s)	27	None	0	Alive or dead of other cause	Alive or dead due to cancer	0	0	0	1	1	married	Alive
57	Male	White	2007	glottis	Unknown	II	T2	N0	M0	Blank(s)	Blank(s)	30	None	0	Alive or dead of other cause	Alive or dead due to cancer	0	0	132	1	1	married	Alive
79	Male	White	2009	glottis	Unknown	II	T2	N0	M0	Blank(s)	Blank(s)	31	None	0	Alive or dead of other cause	Alive or dead due to cancer	0	0	118	1	1	married	Alive
72	Male	White	2004	glottis	Unknown	II	T2	N0	M0	Blank(s)	Blank(s)	41	None	0	Alive or dead of other cause	Alive or dead due to cancer	0	0	170	1	1	married	Alive
56	Male	White	2014	glottis	Well differentiated; Grade I	I	T1NOS	N0	M0	Blank(s)	Blank(s)	27	None	0	Alive or dead of other cause	Alive or dead due to cancer	0	0	56	1	1	DSW	Alive
37	Male	White	2002	glottis	Well differentiated; Grade I	I	Blank(s)	Blank(s)	Blank(s)	11	0	27	Blank(s)	0	Alive or dead of other cause	Alive or dead due to cancer	0	0	194	1	1	single	Alive
79	Male	White	2013	glottis	Well differentiated; Grade I	I	T1a	N0	M0	Blank(s)	Blank(s)	no surgery	None	1	Alive or dead of other cause	Alive or dead due to cancer	0	0	66	1	1	single	Alive
28	Male	White	2006	glottis	Unknown	I	T1a	N0	M0	Blank(s)	Blank(s)	13	None	0	Alive or dead of other cause	Alive or dead due to cancer	0	0	148	1	1	single	Alive
50	Male	White	2005	glottis	Well differentiated; Grade I	I	T1a	N0	M0	Blank(s)	Blank(s)	24	None	0	Alive or dead of other cause	Alive or dead due to cancer	0	0	157	1	1	single	Alive
52	Male	White	2009	glottis	Unknown	I	T1NOS	N0	M0	Blank(s)	Blank(s)	25	None	0	Alive or dead of other cause	Alive or dead due to cancer	0	0	110	1	1	single	Alive
46	Male	White	2004	glottis	Unknown	I	T1a	N0	M0	Blank(s)	Blank(s)	27	None	0	Alive or dead of other cause	Alive or dead due to cancer	0	0	169	1	1	single	Alive
66	Male	White	2007	glottis	Unknown	I	T1a	N0	M0	Blank(s)	Blank(s)	27	None	0	Alive or dead of other cause	Alive or dead due to cancer	0	0	137	1	1	single	Alive
50	Male	White	2008	glottis	Well differentiated; Grade I	I	T1a	N0	M0	Blank(s)	Blank(s)	27	None	0	Alive or dead of other cause	Alive or dead due to cancer	0	0	130	1	1	single	Alive
47	Male	White	2015	glottis	Well differentiated; Grade I	I	T1a	N0	M0	Blank(s)	Blank(s)	30	None	0	Alive or dead of other cause	Alive or dead due to cancer	0	0	45	1	1	single	Alive
67	Male	White	2008	glottis	Unknown	I	T1b	N0	M0	Blank(s)	Blank(s)	30	None	0	Alive or dead of other cause	Alive or dead due to cancer	0	0	130	1	1	single	Alive
58	Male	White	2013	glottis	Moderately differentiated; Grade II	I	T1b	N0	M0	Blank(s)	Blank(s)	30	None	0	Alive or dead of other cause	Alive or dead due to cancer	0	0	65	1	1	single	Alive
48	Male	White	2015	glottis	Well differentiated; Grade I	I	T1a	N0	M0	Blank(s)	Blank(s)	41	4 or more regional lymph nodes removed	0	Alive or dead of other cause	Alive or dead due to cancer	0	0	47	1	1	single	Alive
56	Male	White	2014	glottis	Unknown	II	T2	N0	M0	Blank(s)	Blank(s)	30	None	0	Alive or dead of other cause	Alive or dead due to cancer	0	0	58	1	1	single	Alive
35	Male	White	2000	supura	Well differentiated; Grade I	I	Blank(s)	Blank(s)	Blank(s)	10	0	27	Blank(s)	0	Alive or dead of other cause	Alive or dead due to cancer	0	0	221	1	1	single	Alive
44	Male	White	2000	glottis	Unknown	I	Blank(s)	Blank(s)	Blank(s)	10	0	no surgery	Blank(s)	1	Alive or dead of other cause	Alive or dead due to cancer	0	0	221	1	1	Unknown	Alive
44	Male	White	2015	glottis	Unknown	I	T1NOS	N0	M0	Blank(s)	Blank(s)	no surgery	None	1	Alive or dead of other cause	Alive or dead due to cancer	0	0	43	1	1	Unknown	Alive
61	Male	White	2009	glottis	Well differentiated; Grade I	I	T1NOS	N0	M0	Blank(s)	Blank(s)	no surgery	None	1	Alive or dead of other cause	Alive or dead due to cancer	0	0	109	1	1	Unknown	Alive
49	Male	White	2011	glottis	Unknown	I	T1a	N0	M0	Blank(s)	Blank(s)	25	None	0	Alive or dead of other cause	Alive or dead due to cancer	0	0	87	1	1	Unknown	Alive
64	Male	White	2014	glottis	Unknown	I	T1a	N0	M0	Blank(s)	Blank(s)	25	None	0	Alive or dead of other cause	Alive or dead due to cancer	0	0	55	1	1	Unknown	Alive
60	Male	White	2008	glottis	Unknown	I	T1a	N0	M0	Blank(s)	Blank(s)	27	None	0	Alive or dead of other cause	Alive or dead due to cancer	0	0	131	1	1	Unknown	Alive
55	Male	White	2005	glottis	Unknown	I	T1b	N0	M0	Blank(s)	Blank(s)	27	None	0	Alive or dead of other cause	Alive or dead due to cancer	0	0	21	1	1	Unknown	Alive
42	Male	White	2007	glottis	Unknown	I	T1a	N0	M0	Blank(s)	Blank(s)	27	None	0	Alive or dead of other cause	Alive or dead due to cancer	0	0	142	1	1	Unknown	Alive
71	Male	White	2008	glottis	Unknown	II	T2	N0	M0	Blank(s)	Blank(s)	no surgery	None	1	Alive or dead of other cause	Alive or dead due to cancer	0	0	122	1	1	Unknown	Alive
75	Male	White	2009	glottis	Well differentiated; Grade I	I	T1a	N0	M0	Blank(s)	Blank(s)	24	None	0	Alive or dead of other cause	Alive or dead due to cancer	0	0	118	1	1	DSW	Alive
73	Female	White	2007	supura	Well differentiated; Grade I	I	T1	N0	M0	Blank(s)	Blank(s)	33	None	0	Alive or dead of other cause	Alive or dead due to cancer	0	0	25	1	1	DSW	Alive
62	Male	other	2003	glottis	Unknown	I	Blank(s)	Blank(s)	Blank(s)	11	0	no surgery	None	1	Alive or dead of other cause	Dead (attributable to causes other than this cancer dx)	1	0	119	0	1	married	Diseases of Heart
61	Male	other	2011	glottis	Unknown	I	T1a	N0	M0	Blank(s)	Blank(s)	no surgery	None	1	Alive or dead of other cause	Dead (attributable to causes other than this cancer dx)	1	0	88	0	1	married	Nephritis, Nephrotic Syndrome and Nephrosis
31	Male	other	2001	glottis	Well differentiated; Grade I	I	Blank(s)	Blank(s)	Blank(s)	10	0	20	Blank(s)	0	Alive or dead of other cause	Dead (attributable to causes other than this cancer dx)	1	0	182	0	1	Unknown	Accidents and Adverse Effects
89	Male	other	2013	glottis	Unknown	II	T2	N0	M0	Blank(s)	Blank(s)	32	None	0	Alive or dead of other cause	Dead (attributable to causes other than this cancer dx)	1	0	3	0	1	Unknown	Other Cause of Death
47	Male	White	2000	glottis	Unknown	I	Blank(s)	Blank(s)	Blank(s)	11	0	no surgery	Blank(s)	1	Alive or dead of other cause	Dead (attributable to causes other than this cancer dx)	1	0	13	0	1	DSW	Accidents and Adverse Effects
68	Male	White	2004	glottis	Unknown	I	T1NOS	N0	M0	Blank(s)	Blank(s)	no surgery	None	1	Alive or dead of other cause	Dead (attributable to causes other than this cancer dx)	1	0	73	0	1	DSW	Chronic Obstructive Pulmonary Disease and Allied Cond
66	Male	White	2013	glottis	Well differentiated; Grade I	I	T1a	N0	M0	Blank(s)	Blank(s)	24	None	0	Alive or dead of other cause	Dead (attributable to causes other than this cancer dx)	1	0	23	0	1	DSW	Other Cause of Death
58	Male	White	2015	glottis	Moderately differentiated; Grade II	I	T1NOS	N0	M0	Blank(s)	Blank(s)	25	None	0	Alive or dead of other cause	Dead (attributable to causes other than this cancer dx)	1	0	26	0	1	DSW	Diseases of Heart
62	Male	White	2004	glottis	Moderately differentiated; Grade II	II	T2	N0	M0	Blank(s)	Blank(s)	no surgery	None	1	Alive or dead of other cause	Dead (attributable to causes other than this cancer dx)	1	0	109	0	1	DSW	Cerebrovascular Diseases
60	Male	White	2012	glottis	Well differentiated; Grade I	II	T2	N0	M0	Blank(s)	Blank(s)	20	None	0	Alive or dead of other cause	Dead (attributable to causes other than this cancer dx)	1	0	74	0	1	DSW	Diseases of Heart
49	Female	White	2009	supura	Unknown	II	T2	N0	M0	Blank(s)	Blank(s)	24	None	0	Alive or dead of other cause	Dead (attributable to causes other than this cancer dx)	1	0	49	0	1	DSW	Colon excluding Rectum
76	Male	White	2000	glottis	Well differentiated; Grade I	I	Blank(s)	Blank(s)	Blank(s)	10	0	27	Blank(s)	0	Alive or dead of other cause	Dead (attributable to causes other than this cancer dx)	1	0	15	0	1	married	Chronic Obstructive Pulmonary Disease and Allied Cond
69	Male	White	2001	glottis	Unknown	I	Blank(s)	Blank(s)	Blank(s)	10	0	30	Blank(s)	0	Alive or dead of other cause	Dead (attributable to causes other than this cancer dx)	1	0	111	0	1	married	Diseases of Heart
74	Female	White	2002	glottis	Unknown	I	Blank(s)	Blank(s)	Blank(s)	10	0	32	Blank(s)	0	Alive or dead of other cause	Dead (attributable to causes other than this cancer dx)	1	0	95	0	1	married	Diseases of Heart
70	Male	White	2002	glottis	Unknown	I	Blank(s)	Blank(s)	Blank(s)	11	0	no surgery	Blank(s)	1	Alive or dead of other cause	Dead (attributable to causes other than this cancer dx)	1	0	182	0	1	married	Chronic Obstructive Pulmonary Disease and Allied Cond
84	Male	White	2001	glottis	Unknown	I	Blank(s)	Blank(s)	Blank(s)	11	0	no surgery	Blank(s)	1	Alive or dead of other cause	Dead (attributable to causes other than this cancer dx)	1	0	68	0	1	married	Diseases of Heart
57	Male	White	2003	glottis	Well differentiated; Grade I	I	Blank(s)	Blank(s)	Blank(s)	11	0	no surgery	None	1	Alive or dead of other cause	Dead (attributable to causes other than this cancer dx)	1	0	170	0	1	married	Diseases of Heart
86	Male	White	2002	glottis	Unknown	I	Blank(s)	Blank(s)	Blank(s)	11	0	25	Blank(s)	0	Alive or dead of other cause	Dead (attributable to causes other than this cancer dx)	1	0	95	0	1	married	Cerebrovascular Diseases
67	Male	White	2001	glottis	Unknown	I	Blank(s)	Blank(s)	Blank(s)	11	0	28	Blank(s)	0	Alive or dead of other cause	Dead (attributable to causes other than this cancer dx)	1	0	192	0	1	married	Diseases of Heart
50	Male	White	2000	glottis	Well differentiated; Grade I	I	Blank(s)	Blank(s)	Blank(s)	11	0	30	Blank(s)	0	Alive or dead of other cause	Dead (attributable to causes other than this cancer dx)	1	0	149	0	1	married	Chronic Obstructive Pulmonary Disease and Allied Cond
54	Male	White	2001	glottis	Unknown	I	Blank(s)	Blank(s)	Blank(s)	12	0	no surgery	Blank(s)	1	Alive or dead of other cause	Dead (attributable to causes other than this cancer dx)	1	0	130	0	1	married	Chronic Obstructive Pulmonary Disease and Allied Cond
73	Male	White	2000	glottis	Unknown	I	Blank(s)	Blank(s)	Blank(s)	12	0	no surgery	Blank(s)	1	Alive or dead of other cause	Dead (attributable to causes other than this cancer dx)	1	0	17	0	1	married	Diabetes Mellitus
77	Male	White	2000	glottis	Well differentiated; Grade I	I	Blank(s)	Blank(s)	Blank(s)	11	9	27	Blank(s)	0	Alive or dead of other cause	Dead (attributable to causes other than this cancer dx)	1	0	90	0	1	married	Rectum and Rectosigmoid Junction
62	Male	White	2007	glottis	Well differentiated; Grade I	I	T1a	N0	M0	Blank(s)	Blank(s)	no surgery	None	1	Alive or dead of other cause	Dead (attributable to causes other than this cancer dx)	1	0	97	0	1	married	Accidents and Adverse Effects
58	Male	White	2006	glottis	Unknown	I	T1NOS	N0	M0	Blank(s)	Blank(s)	24	None	0	Alive or dead of other cause	Dead (attributable to causes other than this cancer dx)	1	0	152	0	1	married	Rectum and Rectosigmoid Junction
90	Male	White	2008	glottis	Unknown	I	T1NOS	N0	M0	Blank(s)	Blank(s)	25	None	0	Alive or dead of other cause	Dead (attributable to causes other than this cancer dx)	1	0	12	0	1	married	Myeloma
62	Female	White	2004	glottis	Unknown	I	T1a	N0	M0	Blank(s)	Blank(s)	27	None	0	Alive or dead of other cause	Dead (attributable to causes other than this cancer dx)	1	0	78	0	1	married	Septicemia
76	Male	White	2004	glottis	Unknown	I	T1b	N0	M0	Blank(s)	Blank(s)	27	None	0	Alive or dead of other cause	Dead (attributable to causes other than this cancer dx)	1	0	17	0	1	married	Pancreas
85	Male	White	2006	glottis	Well differentiated; Grade I	I	T1a	N0	M0	Blank(s)	Blank(s)	27	None	0	Alive or dead of other cause	Dead (attributable to causes other than this cancer dx)	1	0	27	0	1	married	Chronic Obstructive Pulmonary Disease and Allied Cond
69	Male	White	2004	glottis	Unknown	I	T1b	N0	M0	Blank(s)	Blank(s)	41	None	0	Alive or dead of other cause	Dead (attributable to causes other than this cancer dx)	1	0	48	0	1	married	Chronic Obstructive Pulmonary Disease and Allied Cond
80	Male	White	2006	glottis	Well differentiated; Grade I	II	T2	N0	M0	Blank(s)	Blank(s)	25	None	0	Alive or dead of other cause	Dead (attributable to causes other than this cancer dx)	1	0	52	0	1	married	Alzheimers (ICD-9 and 10 only)
53	Female	White	2015	glottis	Well differentiated; Grade I	II	T2	N0	M0	Blank(s)	Blank(s)	41	4 or more regional lymph nodes removed	0	Alive or dead of other cause	Dead (attributable to causes other than this cancer dx)	1	0	1	0	1	married	Accidents and Adverse Effects
65	Female	White	2013	glottis	Unknown	II	T2	N0	M0	Blank(s)	Blank(s)	27	None	0	Alive or dead of other cause	Dead (attributable to causes other than this cancer dx)	1	0	36	0	1	married	Cerebrovascular Diseases
81	Male	White	2000	supura	Unknown	I	Blank(s)	Blank(s)	Blank(s)	10	0	28	Blank(s)	0	Alive or dead of other cause	Dead (attributable to causes other than this cancer dx)	1	0	124	0	1	married	Septicemia
75	Male	White	2006	supura	Moderately differentiated; Grade II	I	T1	N0	M0	Blank(s)	Blank(s)	33	4 or more regional lymph nodes removed	0	Alive or dead of other cause	Dead (attributable to causes other than this cancer dx)	1	0	45	0	1	married	Stomach and Duodenal Ulcers
75	Male	White	2008	supura	Unknown	II	T2	N0	M0	Blank(s)	Blank(s)	no surgery	None	1	Alive or dead of other cause	Dead (attributable to causes other than this cancer dx)	1	0	12	0	1	married	Diseases of Heart
58	Male	White	2001	glottis	Unknown	I	Blank(s)	Blank(s)	Blank(s)	11	9	28	Blank(s)	0	Alive or dead of other cause	Dead (attributable to causes other than this cancer dx)	1	0	122	0	1	single	Prostate
70	Male	White	2012	glottis	Well differentiated; Grade I	I	T1a	N0	M0	Blank(s)	Blank(s)	no surgery	None	1	Alive or dead of other cause	Dead (attributable to causes other than this cancer dx)	1	0	73	0	1	single	Other Cause of Death
50	Male	White	2008	glottis	Well differentiated; Grade I	I	T1a	N0	M0	Blank(s)	Blank(s)	27	None	0	Alive or dead of other cause	Dead (attributable to causes other than this cancer dx)	1	0	24	0	1	single	Homicide and Legal Intervention
65	Male	White	2012	glottis	Unknown	II	T2	N0	M0	Blank(s)	Blank(s)	no surgery	None	1	Alive or dead of other cause	Dead (attributable to causes other than this cancer dx)	1	0	8	0	1	single	Liver
54	Male	White	2007	glottis	Unknown	II	T2	N0	M0	Blank(s)	Blank(s)	no surgery	None	1	Alive or dead of other cause	Dead (attributable to causes other than this cancer dx)	1	0	28	0	1	single	Chronic Obstructive Pulmonary Disease and Allied Cond
74	Male	White	2014	glottis	Unknown	I	T1a	N0	M0	Blank(s)	Blank(s)	24	None	0	Alive or dead of other cause	Dead (attributable to causes other than this cancer dx)	1	0	20	0	1	Unknown	Prostate
68	Male	White	2011	glottis	Unknown	II	T2	N0	M0	Blank(s)	Blank(s)	27	None	0	Alive or dead of other cause	Dead (attributable to causes other than this cancer dx)	1	0	20	0	1	Unknown	Diseases of Heart
71	Male	White	2009	glottis	Well differentiated; Grade I	I	T1a	N0	M0	Blank(s)	Blank(s)	no surgery	None	1	Alive or dead of other cause	Dead (attributable to causes other than this cancer dx)	1	0	67	0	1	DSW	Pneumonia and Influenza
79	Female	White	2012	glottis	Unknown	I	T1a	N0	M0	Blank(s)	Blank(s)	27	None	0	Alive or dead of other cause	Dead (attributable to causes other than this cancer dx)	1	0	10	0	1	DSW	Hypertension without Heart Disease
95	Male	White	2012	glottis	Moderately differentiated; Grade II	II	T2	N0	M0	Blank(s)	Blank(s)	no surgery	None	1	Alive or dead of other cause	Dead (attributable to causes other than this cancer dx)	1	0	43	0	1	DSW	Diseases of Heart
70	Male	other	2011	glottis	Unknown	II	T2	N0	M0	Blank(s)	Blank(s)	30	None	0	Dead (attributable to this cancer dx)	Alive or dead due to cancer	1	1	61	0	0	married	Miscellaneous Malignant Cancer
58	Female	other	2002	glottis	Unknown	I	Blank(s)	Blank(s)	Blank(s)	11	0	27	Blank(s)	0	Dead (attributable to this cancer dx)	Alive or dead due to cancer	1	1	104	0	0	single	Lung and Bronchus
65	Male	White	2004	glottis	Unknown	II	T2	N0	M0	Blank(s)	Blank(s)	41	4 or more regional lymph nodes removed	0	Dead (attributable to this cancer dx)	Alive or dead due to cancer	1	1	2	0	0	DSW	Larynx
59	Male	White	2000	glottis	Well differentiated; Grade I	I	Blank(s)	Blank(s)	Blank(s)	11	0	25	Blank(s)	0	Dead (attributable to this cancer dx)	Alive or dead due to cancer	1	1	195	0	0	married	Lung and Bronchus
61	Male	White	2000	glottis	Unknown	I	Blank(s)	Blank(s)	Blank(s)	11	0	28	Blank(s)	0	Dead (attributable to this cancer dx)	Alive or dead due to cancer	1	1	33	0	0	married	Lung and Bronchus
78	Male	White	2001	glottis	Well differentiated; Grade I	I	Blank(s)	Blank(s)	Blank(s)	12	0	27	Blank(s)	0	Dead (attributable to this cancer dx)	Alive or dead due to cancer	1	1	45	0	0	married	Miscellaneous Malignant Cancer
62	Male	White	2000	glottis	Unknown	I	Blank(s)	Blank(s)	Blank(s)	11	9	no surgery	Blank(s)	1	Dead (attributable to this cancer dx)	Alive or dead due to cancer	1	1	108	0	0	married	Lung and Bronchus
73	Male	White	2009	glottis	Moderately differentiated; Grade II	I	T1a	N0	M0	Blank(s)	Blank(s)	no surgery	None	1	Dead (attributable to this cancer dx)	Alive or dead due to cancer	1	1	66	0	0	married	Larynx
79	Male	White	2004	glottis	Unknown	I	T1b	N0	M0	Blank(s)	Blank(s)	no surgery	None	1	Dead (attributable to this cancer dx)	Alive or dead due to cancer	1	1	17	0	0	married	Larynx
65	Male	White	2006	glottis	Well differentiated; Grade I	I	T1a	N0	M0	Blank(s)	Blank(s)	no surgery	None	1	Dead (attributable to this cancer dx)	Alive or dead due to cancer	1	1	14	0	0	married	Larynx
71	Male	White	2010	glottis	Unknown	I	T1NOS	N0	M0	Blank(s)	Blank(s)	no surgery	None	1	Dead (attributable to this cancer dx)	Alive or dead due to cancer	1	1	100	0	0	married	Esophagus
66	Male	White	2005	glottis	Well differentiated; Grade I	I	T1b	N0	M0	Blank(s)	Blank(s)	15	None	0	Dead (attributable to this cancer dx)	Alive or dead due to cancer	1	1	53	0	0	married	Larynx
52	Male	White	2009	glottis	Well differentiated; Grade I	I	T1a	N0	M0	Blank(s)	Blank(s)	25	None	0	Dead (attributable to this cancer dx)	Alive or dead due to cancer	1	1	24	0	0	married	Lung and Bronchus
70	Male	White	2014	glottis	Well differentiated; Grade I	I	T1a	N0	M0	Blank(s)	Blank(s)	27	None	0	Dead (attributable to this cancer dx)	Alive or dead due to cancer	1	1	51	0	0	married	Lung and Bronchus
81	Male	White	2005	glottis	Well differentiated; Grade I	II	T2	N0	M0	Blank(s)	Blank(s)	no surgery	None	1	Dead (attributable to this cancer dx)	Alive or dead due to cancer	1	1	11	0	0	married	Larynx
67	Female	White	2000	glottis	Well differentiated; Grade I	I	Blank(s)	Blank(s)	Blank(s)	11	0	28	Blank(s)	0	Dead (attributable to this cancer dx)	Alive or dead due to cancer	1	1	181	0	0	single	Lung and Bronchus
52	Male	White	2000	glottis	Well differentiated; Grade I	I	Blank(s)	Blank(s)	Blank(s)	11	0	40	Blank(s)	0	Dead (attributable to this cancer dx)	Alive or dead due to cancer	1	1	46	0	0	single	Larynx
60	Male	White	2001	glottis	Unknown	I	Blank(s)	Blank(s)	Blank(s)	11	0	41	Blank(s)	0	Dead (attributable to this cancer dx)	Alive or dead due to cancer	1	1	169	0	0	single	In situ, benign or unknown behavior neoplasm
58	Male	White	2011	glottis	Unknown	I	T1b	N0	M0	Blank(s)	Blank(s)	30	None	0	Dead (attributable to this cancer dx)	Alive or dead due to cancer	1	1	27	0	0	single	Nasopharynx
55	Male	White	2012	glottis	Well differentiated; Grade I	II	T2	N0	M0	Blank(s)	Blank(s)	no surgery	None	1	Dead (attributable to this cancer dx)	Alive or dead due to cancer	1	1	18	0	0	single	Lung and Bronchus
65	Male	White	2008	supura	Unknown	I	T1	N0	M0	Blank(s)	Blank(s)	27	None	0	Dead (attributable to this cancer dx)	Alive or dead due to cancer	1	1	23	0	0	DSW	Lung and Bronchus
